# Supplementary material for: Energy-Related Assessment of a Hemicellulose-First Concept—Debottlenecking of a Hydrothermal Wheat Straw Biorefinery
Source: Molecules. 2025 Jan 29;30(3):602. doi: 10.3390/molecules30030602 (PMC11820640; doi:10.3390/molecules30030602)
Supplement: Supplementary file 1 [file molecules-30-00602-s001.zip]

Archive with 1 entries (1 files):
- molecules-3354939-supplementary.pdf
